# Supplementary material for: Data on acylglycerophosphate acyltransferase 4 (AGPAT4) during murine embryogenesis and in embryo-derived cultured primary neurons and glia
Source: Data Brief. 2015 Nov 24;6:28–32. doi: 10.1016/j.dib.2015.11.033 (PMC4683321; doi:10.1016/j.dib.2015.11.033)
Supplement: Supplementary file 1 — Supplementary material [file mmc1.zip]

Archive with 6 entries (6 files):
- coi_disclosure_R Duncan.pdf
- coi_disclosure_E Mardian[1].pdf
- coi_disclosure_J Mielke.pdf
- coi_disclosure_M Beazely COMPLETED.pdf
- coi_disclosure_P Marvyn.pdf
- coi_disclosure_R Bradley[1].pdf
